# Supplementary material for: Alleviation of Acute Heat Stress in Broiler Chickens by Dietary Supplementation of Polyphenols from Shredded, Steam-Exploded Pine Particles
Source: Microorganisms. 2025 Jan 22;13(2):235. doi: 10.3390/microorganisms13020235 (PMC11858311; doi:10.3390/microorganisms13020235)
Supplement: Supplementary file 1 [file microorganisms-13-00235-s001.zip]

Archive with 1 entries (1 files):
- microorganisms-3430193-supplementary.pdf
